# Supplementary material for: Genetic support for a quantitative trait nucleotide in the ABCG2 gene affecting milk composition of dairy cattle
Source: BMC Genet. 2007 Jun 21;8:32. doi: 10.1186/1471-2156-8-32 (PMC1924865; doi:10.1186/1471-2156-8-32)
Supplement: Additional file 1 — Marker information. Accession numbers, marker names, positions, allele frequencies in the genotyped animals, LRTs for protein and fat percentages from the 'best LD marker test', primer sequences and a 100 bp string containing the SNP. [file 1471-2156-8-32-S1.xls]

## Sheet: Ark1
No	NCBI_ss#	Accession	SNP_ID	bp	LRT P%	LRT F%	Allele 1	Allele freq 1	Allele 2	Allele freq 2	Forward PCR primer	Reverse PCR primer	UEP_SEQ	EXT1_SEQ	EXT2_SEQ	SEQUENCE
1	65624730	NW_931627	RAP1GDS1_299	0	0.89	0.85	A	0.138929	G	0.861071	ACGTTGGATGGTCTCTTCTAAAGACAGCTC	ACGTTGGATGCATCATAAAGAGAACTAGAG	ACTAGAGATAATGAACCTGGA	ACTAGAGATAATGAACCTGGAC	ACTAGAGATAATGAACCTGGATA	CTAAAGACAGCTCTTTAAATACTGTTTGTAAGATAGTAAAGACTCCTCCT[A/G]TCCAGGTTCATTATCTCTAGTTCTCTTTATGATGTGTTTCAAAATCATTA
2	65624731	NW_931627	RAP1GDS1_278	21	0.18	0.89	C	0.850778	T	0.149222	ACGTTGGATGCATCATAAAGAGAACTAGAG	ACGTTGGATGCAGCTCTTTAAATACTGTTTG	TAAGATAGTAAAGACTCCTCCT	TAAGATAGTAAAGACTCCTCCTA	TAAGATAGTAAAGACTCCTCCTGT	TAATGATTTTGAAACACATCATAAAGAGAACTAGAGATAATGAACCTGGA[C/T]AGGAGGAGTCTTTACTATCTTACAAACAGTATTTAAAGAGCTGTNTTTAG
3	65624732	NW_999152	BZ955226_392	169104	0	3.05	C	0.128258	G	0.871742	ACGTTGGATGCTATTTCCTTTAAGAAGGTC	ACGTTGGATGGTCTTTAACATTTTATGCCTG	GCCTGTTTAATTTCCATCTTA	GCCTGTTTAATTTCCATCTTAC	GCCTGTTTAATTTCCATCTTAGT	GTATTTTGTTTTTGTCTTTAACATTTTATGCCTGTTTAATTTCCATCTTA[C/G]TACCTGAAGACCTTCTTAAAGGAAATAGTTTAGATAAAAAAGTATCTTAA
4	65624733	NW_931628	bI0986G10_670	912539	3.21	4.53	C	0.523142	T	0.476858	ACGTTGGATGCTTTTAGCATTACATAAGGAC	ACGTTGGATGAACTCCTGCCCTTTTCCATC	ATGTGACAGAAGTGTGGAA	ATGTGACAGAAGTGTGGAAA	ATGTGACAGAAGTGTGGAAGA	GCACTTTTAGCATTACATAAGGACAAAAATATATAAAACTTTGCTGTGGT[C/T]TTCCACACTTCTGTCACATGGTAAAGAGATGGAAAAGGGCAGGAGTTTGT
5	65624734	NW_931628	bI0986G10_247	912962	2.28	4.72	A	0.49906	G	0.50094	ACGTTGGATGGACAAAATTTTAAGAAGGCTC	ACGTTGGATGGTTCATAAGGAGGAGTAAAG	AAACTTTTTCAGTATTATGTAACC	AAACTTTTTCAGTATTATGTAACCC	AAACTTTTTCAGTATTATGTAACCTTA	TCACCAATTAATTTCAACTCATGACAAAATTTTAAGAAGGCTCAGATGTA[A/G]GGTTACATAATACTGAAAAAGTTTCCATTTGAAATTTTAAGATGAAACTT
6	65624735	NW_969342	PTHLH_111	1508189	0	12.04	C	0.970255	T	0.029745	ACGTTGGATGAACTGAGCCAAGATGCTACG	ACGTTGGATGAAACTGCCTGCGTGAAGAAG	CCTCTTAGCAATCTGACG	CCTCTTAGCAATCTGACGA	CCTCTTAGCAATCTGACGGA	CGGTTGGTGGGTAGTAACTGAGCCAAGATGCTACGGAATCTTCTGGCTCT[C/T]CGTCAGATTGCTAAGAGGACCATAAGTACTTCTTCACGCAGGCAGTTTGA
7	65624736	NW_931574	BZ953173_84	2448607	5.3	17.83	A	0.218529	G	0.781471	ACGTTGGATGATTCAGGGTGAATTCCAATC	ACGTTGGATGGTACGATTCATGCAACAACTG	TTTCAATCTGCTATTTCCAGAA	TTTCAATCTGCTATTTCCAGAAA	TTTCAATCTGCTATTTCCAGAAGA	AGTACGATTCATGCAACAACTGTATCATTTTCAATCTGCTATTTCCAGAA[A/G]AAAAAAAAAAGATTGGAATTCACCCTGAATAATCAGCTAAAACTGGAAAT
8	65624737	NW_931630	BMPR1B_1370	3299830	1.71	15.84	C	0.564891	T	0.435109	ACGTTGGATGGTGCTAAAGATCAAACAGGC	ACGTTGGATGTCCTTTTACCCTGGACACAC	CACACTCGCTCTCTCTCACA	CACACTCGCTCTCTCTCACAC	CACACTCGCTCTCTCTCACATA	GTAAACATCTTCAATTCCTTTTACCCTGGACACACTCGCTCTCTCTCACA[C/T]ACACACTTACTTTGCCTGTTTGATCTTTAGCACAGATGGATATTGTTTCA
9	65624738	NW_931629	AAFC02110660_20186	3354836	4.06	6.73	A	0.620028	G	0.379972	ACGTTGGATGGTTATTCTGAGCCCATAGTC	ACGTTGGATGCTCTGCTCATCATAATAGAC	TGTGTGTGTAAATATTCATATTAAAA	TGTGTGTGTAAATATTCATATTAAAAC	TGTGTGTGTAAATATTCATATTAAAAT	AATAAGAATGAGGTTATTCTGAGCCCATAGTCAAAAAATCATCCTTAGGT[A/G]TTTTAATATGAATATTTACACACACAAGTCTATTATGATGAGCAGAGTGA
10	65624739	NW_931631	AAFC02069674_6511	3552336	0	4.06	C	0.81321	T	0.18679	ACGTTGGATGGCATACATGCACACACATAC	ACGTTGGATGTGAAAAATAGGACAGGGAGG	ACAGGGAGGTTATTTGCTGTTGAT	ACAGGGAGGTTATTTGCTGTTGATA	ACAGGGAGGTTATTTGCTGTTGATG	GAAGAAGTTAGAAACTTTAAATGCATACATGCACACACATACCTCTCAAC[C/T]ATCAACAGCAAATAACCTCCCTGTCCTATTTTTCATATGTTTGAGGTTAA
11	65624740	NW_931631	bI0176E12_661	3855441	13.26	4.62	A	0.162107	G	0.837893	ACGTTGGATGCTGGGATTTAGGGATGACTG	ACGTTGGATGTTCTGGCAGCAATGGGAAAG	GAACTCACGTCCAAATC	GAACTCACGTCCAAATCA	GAACTCACGTCCAAATCGT	GTATTGGGGGAGTTCTGGCAGCAATGGGAAAGAGAACTCACGTCCAAATC[A/G]TCCATAATATACAGTCATCCCTAAATCCCAGAATGAAACTAAGGTCTACT
12	65624741	NW_931631	bI0176E12_385	3855717	13.26	4.61	A	0.837653	G	0.162347	ACGTTGGATGTAAGAGTGTGGATTTGTGGG	ACGTTGGATGCCATCTTATAGGGCTTTGTG	GTGAAAACTAAAGGAAAAATGTCT	GTGAAAACTAAAGGAAAAATGTCTA	GTGAAAACTAAAGGAAAAATGTCTGT	AATACTAATCCATCTTATAGGGCTTTGTGAAAACTAAAGGAAAAATGTCT[A/G]TAAGATATTCAGAATAGTGCTTGCCCCACAAATCCACACTCTTATAGTGT
13	65624742	NW_931631	bI0176E12_250	3855852	12.19	11.03	A	0.161157	C	0.838843	ACGTTGGATGTTGACCAAGAGGCAAACCTG	ACGTTGGATGGAGAGTGCCTAAGTAACTAG	TCAAGTAACTAGTGGATGGAG	TCAAGTAACTAGTGGATGGAGT	TCAAGTAACTAGTGGATGGAGGA	GTCTTTTGGCTTGACCAAGAGGCAAACCTGGTTTTCAAGTAACACTAATT[A/C]CTCCATCCACTAGTTACTTGAACTACAACTAGTTACTTAGGCACTCTCTT
14	65624743	NW_001024441	BZ911923_452	4713470	3.12	6.53	A	0.475107	G	0.524893	ACGTTGGATGCAACTTAAGATTTCTGACCA	ACGTTGGATGCCTCTGAGAATAACCATTCTG	GCAAATGGTTGAGCAATAT	GCAAATGGTTGAGCAATATC	GCAAATGGTTGAGCAATATTC	CAACTTAAGATTTCTGACCATTAAATTATAGGAACTTTGCTTGAGCAGGG[A/G]ATATTGCTCAACCATTTGCTATTTTATTCAGAATGGTTATTCTCAGAGGT
15	65624744	NW_931633	BZ909686_562	5787187	0	2.39	A	0.0771231	T	0.922877	ACGTTGGATGCACAATGTTCTTCAATGGGC	ACGTTGGATGCTTAGCTATAGATACTAGGGG	TACTAGGGGATAAATTACACAAA	TACTAGGGGATAAATTACACAAAT	TACTAGGGGATAAATTACACAAAAT	TTAGTTAGCAGTTTTCACAATGTTCTTCAATGGGCANNGTGATTTTGGAA[A/T]TTTGTGTAATTTATCCCCTAGTATCTATAGCTAAGTAAAATTATGTACTC
16	65624745	NW_931633	AAFC02069522_12072	5915936	0.68	6.17	A	0.467311	C	0.532689	ACGTTGGATGTGTAGACACTCTCTTCTGGG	ACGTTGGATGGAGAGCATTCATGTGAAACC	ATTTCATTTTAGAATGTGTTTCTAGT	ATTTCATTTTAGAATGTGTTTCTAGTC	ATTTCATTTTAGAATGTGTTTCTAGTA	AATGAGAGCATTCATGTGAAACCTATTTCATTTTAGAATGTGTTTCTAGT[A/C]AAGCAAAACCAGAATTTTCCCCAGAAGAGAGTGTCTACATCAAAGAAACT
17	65624746	NW_931634	BZ912321_387	7381336	0.86	5.99	A	0.361994	G	0.638006	ACGTTGGATGCAGAAATTCACAGCTATTCAG	ACGTTGGATGCTGTTTGAAGCACATTTTGCC	AAGAAATGTTTGTATGGATTCTG	AAGAAATGTTTGTATGGATTCTGA	AAGAAATGTTTGTATGGATTCTGGGT	TTTTGCCATTTGTTGCTGTTATTTATCAAGAAATGTTTGTATGGATTCTG[A/G]GTGTGGACTATCTGAATAGCTGTGAATTTCTGTAAGTTGTTTTAGGGTCA
18	65624747	NW_931634	BZ912321_236	7381487	1.23	5.69	A	0.352057	G	0.647943	ACGTTGGATGTAAAGAAAGATCAAAGTGGC	ACGTTGGATGCCTTCTTTGATTCTTTCAGC	ATTCTTTCAGCAAGAAACTT	ATTCTTTCAGCAAGAAACTTA	ATTCTTTCAGCAAGAAACTTGA	AATAATTGTCTTTCCATGAATCCTTCTTTGATTCTTTCAGCAAGAAACTT[A/G]AATACCCAGAGCACAATATGTTACTTTTAAGCCACTTTGATCTTTCTTTA
19	65624748	NW_931634	BZ912321_130	7381593	1.6	4.36	A	0.345721	G	0.654279	ACGTTGGATGGACAATTATTTGAGATGAAAG	ACGTTGGATGCTGCATTTTTGTCCATGTAGT	TTGTCCATGTAGTTTATTTTCCT	TTGTCCATGTAGTTTATTTTCCTA	TTGTCCATGTAGTTTATTTTCCTGA	GCCACATGTTTATCTCATTCTGCATTTTTGTCCATGTAGTTTATTTTCCT[A/G]AAAACCATCNTTTCTTATTTTATGTCTGTTGTTAAAATATGTAACTTTCA
20	65624749	NW_997535	BZ944134_360	7882336	0.14	2.86	C	0.956204	T	0.0437956	ACGTTGGATGTGTCATCAAAGACCTGAAGG	ACGTTGGATGCTGAATCTGTAAAACCCAGG	TTCATTTCTAGCTCCCAA	TTCATTTCTAGCTCCCAAA	TTCATTTCTAGCTCCCAAGT	TAATGCTTTGCTACTCAAAATGTCATCAAAGACCTGAAGGATCTGCATCA[C/T]TTGGGAGCTAGAAATGAAGAACCTGGGTTTTACAGATTCAGAGATTCTTA
21	65624750	NW_942195	bI0975A10_493	8722336	0	2.5	A	0.659808	G	0.340192	ACGTTGGATGGGCTTATCTTTATTTGGCCTG	ACGTTGGATGGTTTTAGACACATATCCTGGG	TGGGGATATGATTATTCTCATAGC	TGGGGATATGATTATTCTCATAGCA	TGGGGATATGATTATTCTCATAGCGC	TCCATGATTGTTTTAGACACATATCCTGGGGATATGATTATTCTCATAGC[A/G]CAAATTCTAAATCAGGCCAAATAAAGATAAGCCCCAGGTGCAAAATATTT
22	65624751	NW_942195	bI0975A10_195	8722634	0	8.36	A	0.947674	G	0.0523256	ACGTTGGATGACCCACTAGGTACTATCATG	ACGTTGGATGATCTCCACAGTGTCCACAAC	AGGAATTGAAGGTTAAGAGAGTTA	AGGAATTGAAGGTTAAGAGAGTTAC	AGGAATTGAAGGTTAAGAGAGTTATA	TTATTCATAGATATTTTACCCACTAGGTACTATCATGAAGTATACATTTT[A/G]TAACTCTCTTAACCTTCAATTCCTGTTGTGGACACTGTGGAGATTCAGTC
23	65624752	NW_931636	AAFC02103536_75785	11577390	3.05	6.9	A	0.274566	C	0.725434	ACGTTGGATGCACCCTAATTTATACAGGTC	ACGTTGGATGCATAGCAACATCTATTGCTC	CAACATCTATTGCTCAGACAA	CAACATCTATTGCTCAGACAAG	CAACATCTATTGCTCAGACAAT	CTAATTTATACAGGTCTTATTGCTACTGTAGTTAGTTATATTGCCAACAA[C/A]TTGTCTGAGCAATAGATGTTGCTATGAAGCAATAGATAGAGGTAGGTAGG
24	65624753	NW_931636	AAFC02103536_75787	11580831	3.39	10.47	A	0.613833	G	0.386167	ACGTTGGATGTGCAACAAGGCACATGTGAG	ACGTTGGATGCATCACAAGCGAGAAAGTGG	AGAAAGTGGCAGAACTGT	AGAAAGTGGCAGAACTGTC	AGAAAGTGGCAGAACTGTT	GCAACAAGGCACATGTGAGTTCCATTTCACTAGTAAGCCGGGTGTTCACA[A/G]ACAGTTCTGCCACTTTCTCGCTTGTGATGTTGGGCAAATTCCTTAGCTGC
25	65624754	NW_931246	BZ954148_412	11620754	4.41	6.26	C	0.0801457	G	0.919854	ACGTTGGATGCTAGCACATAGCATAGGGTC	ACGTTGGATGGCCCTGATTTAAGGAAGACG	AAGACGGATGTTTGGTT	AAGACGGATGTTTGGTTC	AAGACGGATGTTTGGTTGA	CATAGCATAGGGTCTTACTTATGAAGTACTCAATATCCAACTTACCAAAT[C/G]AACCAAACATCCGTCTTCCTTAAATCAGGGCCTTCTGCCAATCCCTTCTC
26	65624755	NW_931246	BZ954148_329	11620837	0	5.84	A	0.0403338	G	0.959666	ACGTTGGATGGTAAGACCCTATGCTATGTG	ACGTTGGATGGTAGTCTGGGAATTATTTGAG	GTCTGGGAATTATTTGAGAATTCA	GTCTGGGAATTATTTGAGAATTCAA	GTCTGGGAATTATTTGAGAATTCAGA	GATCAATAAATTTATCTAANCCAGTAGTCTGGGAATTATTTGAGAATTCA[A/G]ACTACGTTTTATCCAANTATGAATCCCTAGCACATAGCATAGGGTCTTAC
27	65624756	NW_931636	AAFC02063094_75788	11714071	0.37	10.03	A	0.148743	G	0.851257	ACGTTGGATGAATACTGATGACTGGCGACC	ACGTTGGATGGATCCAAGGCAGAGGCAAAG	cttaCCATGTTACCAGGGCCA	cttaCCATGTTACCAGGGCCAA	cttaCCATGTTACCAGGGCCAG	GCTGATCCAAGGCAGAGGCAAAGCTGACTGTGCCCATGTTACCAGGGCCA[A/G]TGACTCAAAGGTCGCCAGTCATCAGTATTTTTCCTGTTGTTTTCAGGAGT
28	65624757	NW_931636	AAFC02063094_75789	11736186	1.44	5.39	C	0.696148	T	0.303852	ACGTTGGATGGTTAGGCAAAGTGCTGTGTG	ACGTTGGATGTCTTGTCACTTTGGCAAAGC	ggGGCAAAGCTATATTTTAACTAAC	ggGGCAAAGCTATATTTTAACTAACC	ggGGCAAAGCTATATTTTAACTAACT	AGGAGACCTCTTTTGTCTTGTCACTTTGGCAAAGCTATATTTTAACTAAC[T/C]GCCAGACTAAGCACACCTTTCAAATCTTTTGATCACACAGCACTTTGCCT
29	65624758	NW_931636	AC149783_251	12054754	0	1.07	A	0.0883256	T	0.911674	ACGTTGGATGGGCCTATGTATATGATGAAAG	ACGTTGGATGCAAAACTTTTTCACAGCCCC	TTAAACCTTTGTAGATATTTTAATGAC	TTAAACCTTTGTAGATATTTTAATGACA	TTAAACCTTTGTAGATATTTTAATGACT	AACAAAACTTTTTCACAGCCCCATTAAACCTTTGTAGATATTTTAATGAC[A/T]AAATATACTTTCATCATATACATAGGCCATAATTACCTATTATAGTAATT
30	65624759	NW_931649	FAM13A1_365	12172754	0.19	0.43	A	0.682386	G	0.317614	ACGTTGGATGAATAACCCAGGGATTTCAGC	ACGTTGGATGAACAAGTGCTTAGTCCTGTC	GCTTAGTCCTGTCTTCTTT	GCTTAGTCCTGTCTTCTTTC	GCTTAGTCCTGTCTTCTTTTC	AATAACCCAGGGATTTCAGCTAATAATATAATTAGATGCTTTCTGGGGGG[A/G]AAAGAAGACAGGACTAAGCACTTGTTAACAGCAAGAAAAACAATCTGGGT
31	65624760	NW_931649	FAM13A1_124	12172995	0	0.36	A	0.2725	C	0.7275	ACGTTGGATGAGTGTTGAATTGAAACCATC	ACGTTGGATGCAGGGAAACCCAGATCAAAG	GATCAAAGATGCTGAGAATT	GATCAAAGATGCTGAGAATTC	GATCAAAGATGCTGAGAATTAT	TTCCCATGACCTCCGTCACAGGGAAACCCAGATCAAAGATGCTGAGAATT[A/C]TGCAGGGTTTTTTTTTCCCCCCTAAATAACTAAAAATGATGGTTTCAATT
32	65624761	NW_931637	AAFC02162650_75814	12508493	0.67	0.17	A	0.513413	G	0.486587	ACGTTGGATGCCAAATAGAGTCTGCAGTTA	ACGTTGGATGCAGCTTCCCCTTAAAGTCAG	AAAGCTAAGAAATTAACATTGG	AAAGCTAAGAAATTAACATTGGC	AAAGCTAAGAAATTAACATTGGT	AGTGGAAAACCTGATAAAATCCAAATAGAGTCTGCAGTTAAAAGTATTGT[G/A]CCAATGTTAATTTCTTAGCTTTAACATAGTATGTTATGGAAGATACTGAC
33	65624762	NW_931637	AAFC02162650_75815	12508785	0.05	2.55	A	0.519766	G	0.480234	ACGTTGGATGGGAAGATACTGACTTTAAGGG	ACGTTGGATGAGATCAATACAGAGAGTTCC	AGTTCCTATGTATACCACC	AGTTCCTATGTATACCACCC	AGTTCCTATGTATACCACCT	TTAGCTTTAACATAGTATGTTATGGAAGATACTGACTTTAAGGGGAAGCT[G/A]GGTGGTATACATAGGAACTCTCTGTATTGATCTTTGTAACCTTTCTGTTA
34	65624763	NW_931637	AAFC02162650_75817	12512031	5.72	2.63	C	0.307515	T	0.692485	ACGTTGGATGTTCAAAGCAAGGCAAACTGG	ACGTTGGATGGACTGCTTTTTTGTGCAATG	tgacTTGTGAAAAGTTGCTAAAAC	tgacTTGTGAAAAGTTGCTAAAACA	tgacTTGTGAAAAGTTGCTAAAACG	GTAAAATCTTCCCTTCAGATCATTCAAAGCAAGGCAAACTGGCATTCTGG[C/T]GTTTTAGCAACTTTTCACAATTCATAATTGCTAAAAACATTGCACAAAAA
35	65624764	NW_931637	AAFC02162650_75822	12515073	0.21	0.23	A	0.483896	G	0.516104	ACGTTGGATGGCAATCCCTATATTGTGGTG	ACGTTGGATGGAGGTTTCTTGTGTGTTTCC	GTGTGAAATTATTTGTTCTAGTTC	GTGTGAAATTATTTGTTCTAGTTCC	GTGTGAAATTATTTGTTCTAGTTCT	CAAAGCAATCTATAGATTCAAAGCAATCCCTATATTGTGGTGTTTTTCAT[A/G]GAACTAGAACAAATAATTTCACACTTTGTATGGAAACACACAAGAAACCT
36	65624765	NW_931637	AAFC02162650_75821	12515209	0.52	0.29	C	0.483553	T	0.516447	ACGTTGGATGCAGGGCAAACTGTCCCAAAA	ACGTTGGATGGTTCTATGAAAAACACCAC	CTATGAAAAACACCACAATATAGG	CTATGAAAAACACCACAATATAGGA	CTATGAAAAACACCACAATATAGGG	CAAAAAAATCCTCTTTAATTACCCAAAGCAATCTATAGATTCAAAGCAAT[C/T]CCTATATTGTGGTGTTTTTCATAGAACTAGAACAAATAATTTCACACTTT
37	65624766	NW_931637	AAFC02162650_75820	12515412	0.25	0.2	A	0.519637	G	0.480363	ACGTTGGATGGGAGGACTCAGATGTTTTAG	ACGTTGGATGACAGTTTGCCCTGTCATGTG	CAGATCAGTCCACCCT	CAGATCAGTCCACCCTC	CAGATCAGTCCACCCTT	ACATATAGCCAATAAATGGAGGACTCAGATGTTTTAGAGACTTTGGGAAC[G/A]AGGGTGGACTGATCTGCTGGGGTGGGTCTAGGGGATGCAGCACATGACAG
38	65624767	NW_931637	AAFC02162650_75819	12515582	0.06	1.65	A	0.424288	G	0.575712	ACGTTGGATGCACTCCTATAAAGTAGGTGC	ACGTTGGATGGTCAAATCAGTGTACCTCTC	ccctTACCTCTCTGTTTATTCATTTC	ccctTACCTCTCTGTTTATTCATTTCC	ccctTACCTCTCTGTTTATTCATTTCT	AACAACACTCCTATAAAGTAGGTGCAGTCATATCCTAATTTTACAGATGA[G/A]GAAATGAATAAACAGAGAGGTACACTGATTTGACTAGGAACATATAGCCA
39	65624768	NW_931637	AAFC02162650_75818	12564669	0.33	3.59	C	0.562947	T	0.437053	ACGTTGGATGGCACCTACTTTATAGGAGTG	ACGTTGGATGCTCCTACAATGTAGTCAGGC	GTCAGGCATTGTTTGAG	GTCAGGCATTGTTTGAGC	GTCAGGCATTGTTTGAGT	ACTCATACATTGCTTTGCAGCTCCTACAATGTAGTCAGGCATTGTTTGAG[C/T]TATAGAAGAGGATTAATTCAATTAATCTTAACAACACTCCTATAAAGTAG
40	65624769	NW_931637	PPM1K_309	12645754	0.36	6.83	A	0.371724	C	0.628276	ACGTTGGATGGAATAGTTTGGGACAGCCTC	ACGTTGGATGATCCAAATCTCCGAGACTCC	TCCTTGTCATTGCAAGTCT	TCCTTGTCATTGCAAGTCTT	TCCTTGTCATTGCAAGTCTGC	TGTGGGGGGTTTGTAGCTTGGAATAGTTTGGGACAGCCTCACGTGAACGG[A/C]AGACTTGCAATGACAAGGAGTCTCGGAGATTTGGATCTTAAAACCAGTGG
41	65624770	NW_931637	BZ916464_39	12705754	0.08	9.25	G	0.777687	T	0.222313	ACGTTGGATGTTCAGGAAAGGGTGAAGAGC	ACGTTGGATGCTTAAGAGTGCTGCCAGTTC	GCTGCCAGTTCTTTGTT	GCTGCCAGTTCTTTGTTT	GCTGCCAGTTCTTTGTTGT	GGCCTAAACAGTGCTACTCAGCTTCTTAAGAGTGCTGCCAGTTCTTTGTT[G/T]TGGCTTTGTTTTCTTAAAGGTGCTTCCTCTTTGGCCAGGGGCTCTTCACC
42	65624771	NW_931637	BZ916464_145	12705860	0.26	7.22	A	0.215972	G	0.784028	ACGTTGGATGACAGGCTGTCTGGTTCTCTG	ACGTTGGATGGGGACACATTAGGAAATGGC	GAAATGGCCCCCAAATCT	GAAATGGCCCCCAAATCTA	GAAATGGCCCCCAAATCTGT	CTGAAGCACGTCTACCAGTTGGGACACATTAGGAAATGGCCCCCAAATCT[A/G]TTTCCTTCAACTTGCACTGGCAGAGAACCAGACAGCCTGTCCCCTTTCCT
43	65624772	NW_931637	BZ916464_311	12706026	0	7.8	C	0.949446	T	0.050554	ACGTTGGATGAAATCTTCCCGAGACCTCAG	ACGTTGGATGCTCAGAGAGAGTCAAGCAAC	GTCAAGCAACTCATATCTAGAG	GTCAAGCAACTCATATCTAGAGA	GTCAAGCAACTCATATCTAGAGGGA	CGAGACCTCAGCAGATTGCAATATACCAGTTTATCGCTGTGTGCATTATC[C/T]CTCTAGATATGAGTTGCTTGACTCTCTCTGAGCTTTGTTTGGCAAAACCA
44	65624773	NW_931637	BZ916464_404	12706119	1.94	8.42	A	0.207495	G	0.792505	ACGTTGGATGGCAACTCAAAATGTAATTGG	ACGTTGGATGCTCTCTGAGCTTTGTTTGGC	CATTAAACCTTTTGGGC	CATTAAACCTTTTGGGCA	CATTAAACCTTTTGGGCGT	CAAAACCAAGATTCTAATATTAAAATACATAAACATTAAACCTTTTGGGC[A/G]TGCATTCCAATTACATTTTGAGTTGCAAATGTTCTTTTCTCTCTTGGAAA
45	65624774	NW_931637	BZ916464_460	12706175	0	21.74	C	0.0495119	G	0.950488	ACGTTGGATGCCAATTACATTTTGAGTTGC	ACGTTGGATGTCAGAAGGTAGTGTGAAAAG	GTGAAAAGAAAAGTTTAGACC	GTGAAAAGAAAAGTTTAGACCC	GTGAAAAGAAAAGTTTAGACCGC	TCCAATTACATTTTGAGTTGCAAATGTTCTTTTCTCTCTTGGAAAAGTAG[C/G]GGTCTAAACTTTTCTTTTCACACTACCTTCTGATATACATGCTAATTCCA
46	65624775	NW_931635	ABCG2_49	12825754	62.39	21.45	A	0.950774	C	0.0492264	ACGTTGGATGCTGGCGTCTGGCTTCAATAC	ACGTTGGATGCGGTGACAGATAAGGAGAAC	AAGGAGAACATACCGCA	AAGGAGAACATACCGCAT	AAGGAGAACATACCGCAGA	NTTTGGCCTGGCGTCTGGCTTCAATACTTGAGCATTCCTCGATACGGCT[A/C]TGCGGTATGTTCTCCTTATCTGTCACCGTGCTGGTTCATTGTCCCCATGC
47	65624776	NW_931635	ABCG2_256	12826341	0	8.53	A	0.216296	G	0.783704	ACGTTGGATGGGAGAGAAGAAGGAAAGAGC	ACGTTGGATGAGGCCTAGGGTTGGGATTTG	TGGGGCTCTGATACAAAA	TGGGGCTCTGATACAAAAA	TGGGGCTCTGATACAAAAGC	TCCTGGCAATCAAGAGGCCTAGGGTTGGGATTTGGGGCTCTGATACAAAA[A/G]CCAAGAAGAGAGATCTCTGGCTATATTATTCCATAGCTCTTTCCTTCTTC
48	65624777	NW_931635	AAFC02144624_75784	12854559	0	11.86	A	0.85443	G	0.14557	ACGTTGGATGTTGGCTGTTGCAAGTCTTAG	ACGTTGGATGGTCAGGGAACTAGATCCTAC	ccttCTGCAAATGAGAGTTCAC	ccttCTGCAAATGAGAGTTCACA	ccttCTGCAAATGAGAGTTCACG	CCTAAGTGGGATTCATTTTAATGAAAAAGAGTTTTGGTTATTGAAAGTTC[G/A]ACCATCATCAGAAGCTATCAGCCAAAGTTTGAGTTTGCAGGGGTTTTTAT
49	65624778	NW_931635	AAFC02144624_03129	12854834	2.46	11.63	A	0.411208	G	0.588792	ACGTTGGATGCACTAAATTTGATGTTTTCC	ACGTTGGATGCCTACATTAGTTGCAAGTAAG	CAAGTAAGTTCAGCCACA	CAAGTAAGTTCAGCCACAC	CAAGTAAGTTCAGCCACAT	TTCCTTAAAATTAGTTTAGTATAAAGATTTATCTGTATAGTCTTTTGCTC[G/A]TGTGGCTGAACTTACTTGCAACTAATGTAGGAAGATAAACTTACTAAAAT
50	65624779	NW_931635	AAFC02144624_03128	12855109	0	8.46	A	0.136914	G	0.863086	ACGTTGGATGCCCAAACCATAGAATGGGTA	ACGTTGGATGCATAGTGTTCAACATTTATC	tacCATAACCATTCATACAAATTCTAG	tacCATAACCATTCATACAAATTCTAGC	tacCATAACCATTCATACAAATTCTAGT	GATGAATTGGAAAAGAATCCCAAACCATAGAATGGGTATGTAGTCATTAT[G/A]CTAGAATTTGTATGAATGGTTATGATAAATGTTGAACACTATGTTTTTTT
51	*)	NW_931635	PKD2_746	12855109	0	10.84	A	0.112954	G	0.887046	ACGTTGGATGCCCAAACCATAGAATGGGTA	ACGTTGGATGCATAGTGTTCAACATTTATC	CATAACCATTCATACAAATTCTAG	CATAACCATTCATACAAATTCTAGC	CATAACCATTCATACAAATTCTAGTA	GATGAATTGGAAAAGAATCCCAAACCATAGAATGGGTATGTAGTCATTAT[A/G]CTAGAATTTGTATGAATGGTTATGATAAATGTTGAACACTATGTTTTTTT
52	65624780	NW_931635	PKD2_1175	12856047	3.16	18.77	A	0.92577	DEL	0.0742297	ACGTTGGATGGCTAGAACAATACCAGTCTC	ACGTTGGATGACACTGATGATACTGCCCTC	ACTGCCCTCAAAAAAAAA	ACTGCCCTCAAAAAAAAAA	ACTGCCCTCAAAAAAAAAT	GTTGCTTTCTTAATACTCTTCACACTGATGATACTGCCCTCAAAAAAAAA[A/-]TTGCTCCAGTGATTCTGAGAATTGTTGTTGAGACTGGTATTGTTCTAGCC
53	65624781	NW_931635	PKD2_1451	12858803	0	18.65	A	0.732475	G	0.267525	ACGTTGGATGGAGGTGGTGTCATCACACTG	ACGTTGGATGCAAAACAGTCCACATAGCTC	TTATAAATATATCCAAAGAGCTAAAC	TTATAAATATATCCAAAGAGCTAAACC	TTATAAATATATCCAAAGAGCTAAACT	GAGGTGGTGTCATCACACTGCCCTTTATTTTTTATTTTTCTACATGACTT[A/G]GTTTAGCTCTTTGGATATATTTATAAGAGCTATGTGGACTGTTTTGTCTA
54	65624782	NW_931635	PKD2_1349	12858905	3.21	9.5	A	0.122024	T	0.877976	ACGTTGGATGCTTATTCTTTCCAACTCCAG	ACGTTGGATGGACACCACCTCATCAAATAG	AGAGAAATTGTTAAAAGGAACT	AGAGAAATTGTTAAAAGGAACTT	AGAGAAATTGTTAAAAGGAACTAAAT	AGGAATTTTTTATTTCATTTCTTATTCTTTCCAACTCCAGAATTTCTATT[A/T]AGTTCCTTTTAACAATTTCTCTTCTTCCTTGATTGATATTTTCTATTTGA
55	65624783	NW_931635	PKD2_650	12859604	0	9.63	C	0.913251	T	0.0867486	ACGTTGGATGAGAAGCTTCATGGAGGACTG	ACGTTGGATGATCACAGTCTGGTGTTAACC	GTGTTAACCTCACAGGAATC	GTGTTAACCTCACAGGAATCC	GTGTTAACCTCACAGGAATCTTA	GAAACTGAAAAGTGTGAGGATCACAGTCTGGTGTTAACCTCACAGGAATC[C/T]TAGGTGAATGGCACACACCCCTTTCCCGTTTGTCCCAGTCCTCCATGAAG
56	65624784	NW_931635	PKD2_353	12859901	2.14	10.61	C	0.782548	T	0.217452	ACGTTGGATGGTGGAAAAACTTCACCAGTC	ACGTTGGATGCTCAGAGTAAGAATTTTGAC	ATTATTCATTGTCTTCTTGCTC	ATTATTCATTGTCTTCTTGCTCA	ATTATTCATTGTCTTCTTGCTCGT	CACAAGACAATGCCCATAAGTGGAAAAACTTCACCAGTCATAGTGAAATA[C/T]GAGCAAGAAGACAATGAATAATATTTTCACATGGCNGTATTTAGTCAAAA
57	65624785	NW_931635	PKD2_611	12861109	0	10.67	A	0.0728716	G	0.927128	ACGTTGGATGCCGTCCTCCTCTTAGAATAC	ACGTTGGATGCTAAGTCTCCTTCTAGCTCG	accaTTCTAGCTCGAGTGCT	accaTTCTAGCTCGAGTGCTC	accaTTCTAGCTCGAGTGCTT	TAGAATACATTCCAGAAAGACACTCACCTTTGAAACAAACGTGTCTCTAN[A/G]AGCACTCGAGCTAGAAGGAGACTTAGCACTAAGGATTTATCTTTACATAA
58	65624786	NW_931635	PKD2_610	12861110	2.04	11.72	A	0.0741007	T	0.925899	ACGTTGGATGCTAAGTCTCCTTCTAGCTCG	ACGTTGGATGCCGTCCTCCTCTTAGAATAC	CTTTGAAACAAACGTGTCTCTA	CTTTGAAACAAACGTGTCTCTAA	CTTTGAAACAAACGTGTCTCTAT	TTAGAATACATTCCAGAAAGACACTCACCTTTGAAACAAACGTGTCTCTA[A/T]NAGCACTCGAGCTAGAAGGAGACTTAGCACTAAGGATTTATCTTTACATA
59	65624787	NW_931635	PKD2_349	12861371	1.68	10.67	G	0.927112	T	0.0728883	ACGTTGGATGTTCTCCTAAACCAGACCCAC	ACGTTGGATGAGACCAGGAACTGACTGAAC	ATGAGCACCAGCAGATG	ATGAGCACCAGCAGATGC	ATGAGCACCAGCAGATGAG	AATCATGTTCTCCTAAACCAGACCCACCCTCTCTTTTTCCAAGTCGTCTC[G/T]CATCTGCTGGTGCTCATGTTCAGTCAGTTCCTGGTCTCCATCCTGGTCAT
60	65624788	NW_931635	PKD2_383	12863683	0.34	10.63	A	0.022541	G	0.977459	ACGTTGGATGCAGAAAGGTATGACAAGCCC	ACGTTGGATGTTGATCTGGCAATCTGGCTG	CAATCTGGCTGAAACAA	CAATCTGGCTGAAACAAC	CAATCTGGCTGAAACAATG	ATGACAAGCCCTAATTCTCAGAATCATTTTATTTTCTACATGAAATAAAC[A/G]TTGTTTCAGCCAGATTGCCAGATCAACATGATCCACTGACACCATTTAAA
61	65624789	NW_931635	PKD2_901	12867855	2.03	10.51	A	0.916933	G	0.0830671	ACGTTGGATGGTATTGGTTTGGGCTTCTCC	ACGTTGGATGGCCATACATTTAAACTTCAGC	gATTTAAACTTCAGCTTATATTCTAAG	gATTTAAACTTCAGCTTATATTCTAAGA	gATTTAAACTTCAGCTTATATTCTAAGG	ACCTATCAAATATTGTTGCCATACATTTAAACTTCAGCTTATATTCTAAG[A/G]AAAAAAAAAGCTATTTCTAATATTCAAGGAGAAGCCCAAACCAATACAGG
62	65624790	NW_931635	PKD2_377	12870592	0	7.45	A	0.0751043	T	0.924896	ACGTTGGATGTCCTTCCCCCTTCTTAGTTC	ACGTTGGATGGGCTATACAGAGACAGAGAC	AGGTTCGAATTTTACCTGAT	AGGTTCGAATTTTACCTGATT	AGGTTCGAATTTTACCTGATAT	TCCCCATCCTTCCCCCTTCTTAGTTCCTTTTCCTTCACCTGGTCACCCCA[A/T]ATCAGGTAAAATTCGAACCTGTCTCTGTCTCTGTATAGCCAGGTGCCCTA
63	65624791	NW_931635	PKD2_447	12870662	0	10.53	A	0.926346	G	0.0736544	ACGTTGGATGTTGCACTCTTGCAAGAACTG	ACGTTGGATGTGTATAGCCAGGTGCCCTAG	AGGCCAGCAGACACACTGAA	AGGCCAGCAGACACACTGAAA	AGGCCAGCAGACACACTGAAGA	TGTCTCTGTCTCTGTATAGCCAGGTGCCCTAGGCCAGCAGACACACTGAA[A/G]AGGGCTCTTAATACATTTATTAAACAAAACCTACAAATACAGTTCTTGCA
64	65624792	NW_931635	PKD2_1241	12871456	1.86	10.82	C	0.926813	T	0.0731874	ACGTTGGATGTAGATGGCTAGAGAGTGAGG	ACGTTGGATGGCCACCTTCCTTTAAATCAC	TCTGCTTTCTCAGGCTT	TCTGCTTTCTCAGGCTTC	TCTGCTTTCTCAGGCTTTA	TTTTCTGCCACCTTCCTTTAAATCACTTACTCTTCTGCTTTCTCAGGCTT[C/T]ATCTCACTCTCTGTTTTCATTTGTNNGNCTATTTCCTCACTCTCTAGCCA
65	**)	NW_931635	PKD2_2256	12872471	0	10.83	T	1			ACGTTGGATGATTCTGGCCTGGAGAATTCC	ACGTTGGATGCTCTTAGTCATGTCCGACTC	TCCGACTCTTTGCGACCCCA	TCCGACTCTTTGCGACCCCAC	TCCGACTCTTTGCGACCCCATG	GTAAAGTGAAGTGAAAGTCTCTTAGTCATGTCCGACTCTTTGCGACCCCA[C/T]GGACTATACAGTCCATGGAATTCTCCAGGCCAGAATACTGGAGTGGGTAG
66	65624793	NW_931635	PKD2_2759	12872974	1.86	11.83	C	0.0728022	T	0.927198	ACGTTGGATGAGGCTAGGTTTTTGGCTCAG	ACGTTGGATGCAATAGCATAGGGAAGCCAG	GAAGCCAGTTTCCAAGAAAATATT	GAAGCCAGTTTCCAAGAAAATATTC	GAAGCCAGTTTCCAAGAAAATATTTG	AAAAAAAATAACAACAATAGCATAGGGAAGCCAGTTTCCAAGAAAATATT[C/T]GCAAAATTCTGTGGCTGCTGAGCCAAAAACCTAGCCTCAAATTCCATGAT
67	65624794	NW_931635	PKD2_3610	12873825	1.21	11.81	C	0.0777946	T	0.922205	ACGTTGGATGGCAGTCATCTACTCTGTTCC	ACGTTGGATGGGGTTGCAAAGAGACACGA	aaacAGAGACACGATTGAGC	aaacAGAGACACGATTGAGCA	aaacAGAGACACGATTGAGCG	ACTAGAAGGTAATAAAACTGCAACCACAAGTCACCCCAATTGTGTGTGTG[C/T]GCTCAATCGTGTCTCTTTGCAACCCCATGGACTGTAGCCCGCCAGGCTCC
68	65624795	NW_931635	PKD2_3909	12874124	1.45	10.48	A	0.92619	T	0.0738095	ACGTTGGATGGTAAATGGGAGACTGAGGAG	ACGTTGGATGCAGTAACCCCCTCCTTGTAG	CCTCCTTGTAGAATTCCA	CCTCCTTGTAGAATTCCAT	CCTCCTTGTAGAATTCCAAG	TGACAAAATGTTCTTATCACAGCCAGTAACCCCCTCCTTGTAGAATTCCA[A/T]GTCACAAGAAGAACAAATCTTGTCTNCNCAAATCCTCCCAAAGAGATTAT
69	65624796	NW_931635	PKD2_97141	12874405	0.01	10.33	A	0.0943662	G	0.905634	ACGTTGGATGGCTGAGAAGTAGGATGTCTG	ACGTTGGATGCAATGCTGATTCACCAAATGC	ggCAAATGCATGAATGAGATACT	ggCAAATGCATGAATGAGATACTC	ggCAAATGCATGAATGAGATACTT	CCAGCTGAGAAGTAGGATGTCTGTTTTGTATACAGATAAAGAAAGGGACC[A/G]AGTATCTCATTCATGCATTTGGTGAATCAGCATTGAATATTTGCTTAGGA
70	65624797	NW_931635	PKD2_1013	12882278	3.8	10.85	A	0.446676	G	0.553324	ACGTTGGATGGGATATAACTTCGATATCAG	ACGTTGGATGCCCCAAATTGTCACAAATTCC	AACATTAGAGGATAAGCTATAAGC	AACATTAGAGGATAAGCTATAAGCA	AACATTAGAGGATAAGCTATAAGCGA	CCCAAATTGTCACAAATTCCAACATTAACATTAGAGGATAAGCTATAAGC[A/G]ATATCATAGGAAAAATATTAAACTGATATCGAAGTTATATCCAGAATCTA
71	65624798	NW_931635	PKD2_953	12882338	0	11.02	C	0.928276	T	0.0717241	ACGTTGGATGTGTGCTTAGTACAAGGCAGG	ACGTTGGATGGGAATTTGTGACAATTTGGG	CAATTTGGGGAGGGGCTG	CAATTTGGGGAGGGGCTGA	CAATTTGGGGAGGGGCTGGGT	TAGTACAAGGCAGGCATATTCTTTCAAAGATCTCTAATGTAAAATTCAAC[C/T]CAGCCCCTCCCCAAATTGTCACAAATTCCAACATTAACATTAGAGGATAA
72	65624799	NW_931635	PKD2_597	12882694	2.02	22.78	C	0.929265	T	0.0707351	ACGTTGGATGCTGGGACATGATTTTTGTAC	ACGTTGGATGACTCCTGTTGAGAACCTTGC	ATCTCATACCTTACCTTATTTAAC	ATCTCATACCTTACCTTATTTAACC	ATCTCATACCTTACCTTATTTAACTC	CCTGTTGAGAACCTTGCATGTACCTTATCTCATACCTTACCTTATTTAAC[C/T]CCCATTGTAACTGAATAAGGTAAGTACAAAAATCATGTCCCAGATTGTAA
73	65624800	NW_931635	OPN_607	12941633	20.9	21.01	T	0.868272	DEL	0.131728	ACGTTGGATGCAAACACCTTTTAAATGCCC	ACGTTGGATGTCTCTGAAGGACTGGCTTAG	AAAATTCTATATTAAAAAAAAA	AAAATTCTATATTAAAAAAAAAC	AAAATTCTATATTAAAAAAAAAA	CCATAATTTTCTTTCAAACACCTTTTAAATGCCCATTAAAGTTTTTTTTT[T/-]AATATAGAATTTTTATTTTCTTATTCAGTAACCAATTTTATATATCCTGA
74	65624801	NW_931635	AAFC02100954_75783	12969690	0	10.51	C	0.896676	T	0.103324	ACGTTGGATGTTCTGGCAGCCTAAGCAAAC	ACGTTGGATGTGCCTTCACTTCTGGTCAAG	TCCATCTCCTGACCTTT	TCCATCTCCTGACCTTTC	TCCATCTCCTGACCTTTT	TTGCTGCCTTCACTTCTGGTCAAGGCCTCACCCTCCATCTCCTGACCTTT[T/C]CCTGTTGTCTCTCATATTAGTTTGCTTAGGCTGCCAGAATAAAATATCAC
75	65624802	NW_992068	LAP3_281	13141633	3.62	1.34	A	0.590847	G	0.409153	ACGTTGGATGCCTGTTTCGGTTCAGTCAAG	ACGTTGGATGCCACTGCCCATTTAAGACAG	TTTAAGACAGAATGAAGGC	TTTAAGACAGAATGAAGGCA	TTTAAGACAGAATGAAGGCGT	ATTCAAAAGTATTTTGAAATTCCACTGCCCATTTAAGACAGAATGAAGGC[A/G]TTTTAGAGCATCTGAACTAAGCACTGTCTTGACTGAACCGAAACAGGAAT
76	65624803	NW_992068	LAP3_529	13141881	3.88	10.17	A	0.411145	G	0.588855	ACGTTGGATGCTTAGCAAGAATGGAGGATC	ACGTTGGATGGCAGATCTGAAGAGAAAGAC	CAACATCTAACCCCATTAAAT	CAACATCTAACCCCATTAAATA	CAACATCTAACCCCATTAAATGC	CCTGCAGATCTGAAGAGAAAGACAAAAATCAACATCTAACCCCATTAAAT[A/G]CACACTGAATGTTCTATTAAGATCCTCCATTCTTGCTAAGTGNCTTCTAT
77	65624804	NW_992068	LAP3_572	13141924	3.59	9.76	A	0.409655	G	0.590345	ACGTTGGATGAAAGGTCTCATTGGCTTGAC	ACGTTGGATGTTAAGATCCTCCATTCTTGC	TCCTCCATTCTTGCTAAGTG	TCCTCCATTCTTGCTAAGTGA	TCCTCCATTCTTGCTAAGTGGC	ATTAAATNCACACTGAATGTTCTATTAAGATCCTCCATTCTTGCTAAGTG[A/G]CTTCTATGNCTAGAGAGCAAAGTCAAGCCAATGAGACCTTTAAAGAAGTT
78	65624805	NW_992068	LAP3_581	13141933	3.62	1.12	A	0.409153	C	0.590847	ACGTTGGATGTCCTCCATTCTTGCTAAGTG	ACGTTGGATGGATAGGTATCGATTTCTGGG	CTTGACTTTGCTCTCTAG	CTTGACTTTGCTCTCTAGT	CTTGACTTTGCTCTCTAGGC	ACACTGAATGTTCTATTAAGATCCTCCATTCTTGCTAAGTGNCTTCTATG[A/C]CTAGAGAGCAAAGTCAAGCCAATGAGACCTTTAAAGAAGTTAACCCAGAA
79	65624806	NW_001014750	HCAPG_1119	13393027	7.85	19.61	A	0.199108	G	0.800892	ACGTTGGATGTTAGTTTGTGGTAGGGCTGG	ACGTTGGATGAGAGAACAGAAACTGCATGG	GATTAAATCCTTTTTTCTCAACAT	GATTAAATCCTTTTTTCTCAACATC	GATTAAATCCTTTTTTCTCAACATTA	AATAATGATTTTAGTTTGTGGTAGGGCTGGTGTTTTCAGCGTTTTAGAGT[G/A]ATGTTGAGAAAAAAGGATTTAATCCATGCAGTTTCTGTTCTCTTTCAGAA
80	65624807	NW_001014750	HCAPG_318	13393297	0	-2.34	A	0.675414	C	0.324586	ACGTTGGATGACGCAACTGCAGCGACTACT	ACGTTGGATGCTGCTTCTTTATGAACAATCC	TCAATAACAGCGTCTGC	TCAATAACAGCGTCTGCC	TCAATAACAGCGTCTGCAT	GTAAAAATCTGCTTCTTTATGAACAATCCAAAATCAATAACAGCGTCTGC[A/C]TTTTACCAAATTACCTTTAANGTGCGTGGGCGAGTAGTCGCTGCAGTTGC
81	65624808	NW_001014750	HCAPG_339	13393318	0	2.93	C	0.095498	T	0.904502	ACGTTGGATGCCAAAATCAATAACAGCGTC	ACGTTGGATGAAAGAGTCAGACGCAACTGC	ACTACTCGCCCACGCAC	ACTACTCGCCCACGCACA	ACTACTCGCCCACGCACGT	AACAATCCAAAATCAATAACAGCGTCTGCNTTTTACCAAATTACCTTTAA[C/T]GTGCGTGGGCGAGTAGTCGCTGCAGTTGCGTCTGACTCTTTGCGACCNTA
82	65624809	NW_001014750	HCAPG_387	13393366	2.31	2.65	C	0.868585	T	0.131415	ACGTTGGATGTGGAGAATTCCATGGACAGC	ACGTTGGATGTGCAGTTGCGTCTGACTCTT	GCGTCTGACTCTTTGCGACC	GCGTCTGACTCTTTGCGACCC	GCGTCTGACTCTTTGCGACCTTA	AANGTGCGTGGGCGAGTAGTCGCTGCAGTTGCGTCTGACTCTTTGCGACC[C/T]TATGGACTGTAGCCTGCCAAGTTCCGCTGTCCATGGAATTCTCCAGGCCA
83	65624810	NW_931639	BZ946302_585	13592176	1.15	17.37	C	0.153305	T	0.846695	ACGTTGGATGGCAGGAGCATCAAAGGCATG	ACGTTGGATGTTGGAAAAACTGGAATAACC	GGAATAACCAAAAAGAAAGAAAAA	GGAATAACCAAAAAGAAAGAAAAAC	GGAATAACCAAAAAGAAAGAAAAATTG	GGAACTCTAAACCTTAATAACATATAATTGGAAAAACTGGAATAACCAAAAAGAAAGAAAAA[C/T]TGTATATCCAAAAATTTACATGCCTTTGATGCTCCTGC
84	65624811	NW_931640	bI0963H01_349	14503482	20.06	20.34	A	0.864754	G	0.135246	ACGTTGGATGGTTCTGGTTTGGAACAACTG	ACGTTGGATGGAGATGGGTTTTGGTTATAG	AATGGGGACAAAGGAAA	AATGGGGACAAAGGAAAC	AATGGGGACAAAGGAAATTG	CCATGTGTTAGGTTTTGTTCTGGTTTGGAACAACTGTTATCTGACTTGCA[A/G]TTTCCTTTGTCCCCATTTCTGAAAAGGTCAAAAGTTTTGACTATAACCAA
85	65624812	NW_936172	bI0389B10_424	15159192	0	17.4	C	0.0943912	T	0.905609	ACGTTGGATGCAGGCTGTGCATTCCAGATC	ACGTTGGATGCTCCTCTCTGAGCTTTTAGC	AGCTTTTAGCAATTGGAAGGAATA	AGCTTTTAGCAATTGGAAGGAATAA	AGCTTTTAGCAATTGGAAGGAATAGT	CCAGATCAATATCAGAGACAGTGTCTGAATTTAAGACATGAAAAACATTA[C/T]TATTCCTTCCAATTGCTAAAAGCTCAGAGAGGAGCAATATTTTCATCCAA
86	65624813	NW_981189	bI0571A05_84	15422233	15	13.64	C	0.110849	T	0.889151	ACGTTGGATGGATCAGTTGCTAGTAGATGG	ACGTTGGATGAAAGGTCCTTCTCTCACCAC	ATGAGAATCTTCAGCTGAAGT	ATGAGAATCTTCAGCTGAAGTA	ATGAGAATCTTCAGCTGAAGTGA	GTCCGTGAAAGAGAGCCAAGTAAGATCAGTTGCTAGTAGATGGATCTACT[C/T]ACTTCAGCTGAAGATTCTCATGTGAAAATATGGGTGTGGTGAGAGAAGGA
87	65624814	NW_931646	bI0615A02_129	16632729	0.29	3.47	C	0.174929	T	0.825071	ACGTTGGATGCCCTTGAGTCTATAGTAATG	ACGTTGGATGGTTTCCTTGACACTGACATC	GTGTTCAGTTTGTATGAAAA	GTGTTCAGTTTGTATGAAAAC	GTGTTCAGTTTGTATGAAAATTA	AGTTTCCTTGACACTGACATCTGGATACATGTGTTCAGTTTGTATGAAAA[C/T]TAAATATATTTCACATTACTATAGACTCAAGGGNCATGTGAATAAGAACA
88	65624815	NW_931646	bI0615A02_202	16632802	0.96	1.08	C	0.830124	T	0.169876	ACGTTGGATGGGGTTCTTTACCATTAGCGC	ACGTTGGATGCATTACTATAGACTCAAGGG	CCTGAATACTGGGGCTC	CCTGAATACTGGGGCTCC	CCTGAATACTGGGGCTCTC	AGACTCAAGGGNCATGTGAATAAGAACATCATNCCTGAATACTGGGGCTC[C/T]CCGGGTNGCGCTAATGGTAAAGAACCCATCTGCCAATGCAGGAGACNTAA
89	65624816	NW_931646	bI0615A02_209	16632809	1.14	3.43	A	0.171896	G	0.828104	ACGTTGGATGCATTACTATAGACTCAAGGG	ACGTTGGATGTGGCAGATGGGTTCTTTACC	TGGGTTCTTTACCATTAGCGC	TGGGTTCTTTACCATTAGCGCC	TGGGTTCTTTACCATTAGCGCTA	AGGGNCATGTGAATAAGAACATCATNCCTGAATACTGGGGCTCNCCGGGT[A/G]GCGCTAATGGTAAAGAACCCATCTGCCAATGCAGGAGACNTAAGAGACTC
90	65624817	NW_931646	bI0615A02_249	16632849	0.97	3.07	A	0.828767	G	0.171233	ACGTTGGATGTCCCCACCCAAGGATTAAAC	ACGTTGGATGGCGCTAATGGTAAAGAACCC	CTGCCAATGCAGGAGAC	CTGCCAATGCAGGAGACA	CTGCCAATGCAGGAGACGT	CTCNCCGGGTNGCGCTAATGGTAAAGAACCCATCTGCCAATGCAGGAGAC[A/G]TAAGAGACTCAGGTTTAATCCTTGGGTGGGGAAGATCCCCTGGANGAGGG
91	65624818	NW_931646	bI0615A02_595	16633195	0	0	C	0.84478	T	0.15522	ACGTTGGATGCAGAGAAAATCTGGACAAAAC	ACGTTGGATGGATTATTTTAGAGTGCTTGGG	GAGTGCTTGGGAAAATGAA	GAGTGCTTGGGAAAATGAAA	GAGTGCTTGGGAAAATGAAGA	CAAAACAAAACAAAAAATAAATAAATAAAACCTTTTCCATTCTCTCTTCT[C/T]TTCATTTTCCCAAGCACTCTAAAATAATCAGAAACTGTATTTTCTATTTT
*) AAFC02144624_03128 and PKD2_746 are the same SNP.
**) PKD2_2256 is homozygote and thus a false SNP. Due to the analysis, these two SNPs have not been removed from the dataset. They do not, however, affect the statistical analysis.
